# Supplementary material for: Near-Field Passive Wireless Sensor for High-Temperature Metal Corrosion Monitoring
Source: Sensors (Basel). 2024 Dec 6;24(23):7806. doi: 10.3390/s24237806 (PMC11644951; doi:10.3390/s24237806)
Supplement: Supplementary file 1 [file sensors-24-07806-s001.zip]

Archive with 1 entries (1 files):
- sensors-3284000-supplementary.pdf
